# Supplementary material for: Elevated Circulating Lactate Levels and Widespread Expression of Its Cognate Receptor, Hydroxycarboxylic Acid Receptor 1 (HCAR1), in Ovarian Cancer
Source: J Clin Med. 2022 Dec 27;12(1):217. doi: 10.3390/jcm12010217 (PMC9821497; doi:10.3390/jcm12010217)
Supplement: Supplementary file 1 [file jcm-12-00217-s001.zip]

Archive with 1 entries (1 files):
- jcm-2043773-supplementary.pdf
